# Supplementary material for: The Postictal Phase in Canine Idiopathic Epilepsy: Semiology, Management, and Impact on the Quality of Life from the Owners’ Perspective
Source: Animals (Basel). 2023 Dec 27;14(1):103. doi: 10.3390/ani14010103 (PMC10778387; doi:10.3390/ani14010103)
Supplement: Supplementary file 1 [file animals-14-00103-s001.zip]

Archive with 1 entries (1 files):
- animals-2786196-supplementary.pdf
